# Supplementary material for: Alcohol Diffusion in Alkali-Metal-Doped Polymeric Membranes for Using in Alkaline Direct Alcohol Fuel Cells
Source: Membranes (Basel). 2022 Jun 28;12(7):666. doi: 10.3390/membranes12070666 (PMC9318451; doi:10.3390/membranes12070666)
Supplement: Supplementary file 1 [file membranes-12-00666-s001.zip]

Archive with 1 entries (1 files):
- membranes-1767942-supplementary.pdf
